# Supplementary material for: TorpeDNA: a fit-for-purpose eDNA sampling device for marine biodiversity monitoring across applications and scales
Source: PeerJ. 2026 Jun 22;14:e21390. doi: 10.7717/peerj.21390 (PMC13296811; doi:10.7717/peerj.21390)
Supplement: Supplemental Information 6 — (Excel Sheet 2) Molecular primers used across case studies, including primer names, target gene, primer sequence, Primer length, Amplicon length, GC content, Annealing temperature, PCR conditions and references. (Excel Sheet 3) Sequence reads summary. [file peerj-14-21390-s006.xlsx]

## Sheet: Samples
Case Study	Experiment Type	Sample type	Sample_ID	Collection Date	Longitude	Latitude
1 - North Brittany	Waterra vs TorpeDNA	Waterra	DRDH_WAT1A	2024-09-14	48.8412	-3.50319
1 - North Brittany	Waterra vs TorpeDNA	Waterra	DRDH_WAT1B	2024-09-14	48.8412	-3.50319
1 - North Brittany	Waterra vs TorpeDNA	Waterra	DRDH_WAT2A	2024-09-14	48.8383	-3.47314
1 - North Brittany	Waterra vs TorpeDNA	Waterra	DRDH_WAT2B	2024-09-14	48.8383	-3.47314
1 - North Brittany	Waterra vs TorpeDNA	Waterra	DRDH_WAT3A	2024-09-15	48.8403	-3.49209
1 - North Brittany	Waterra vs TorpeDNA	Waterra	DRDH_WAT3B	2024-09-15	48.8403	-3.49209
1 - North Brittany	Waterra vs TorpeDNA	Waterra	DRDH_WAT4A	2024-09-15	48.837	-3.47324
1 - North Brittany	Waterra vs TorpeDNA	Waterra	DRDH_WAT4B	2024-09-15	48.837	-3.47324
1 - North Brittany	Waterra vs TorpeDNA	Waterra	DRDH_WAT5A	2024-09-16	48.8433	-3.50899
1 - North Brittany	Waterra vs TorpeDNA	Waterra	DRDH_WAT5B	2024-09-16	48.8433	-3.50899
1 - North Brittany	Waterra vs TorpeDNA	Waterra	DRDH_WAT6A	2024-09-16	48.8356	-3.47256
1 - North Brittany	Waterra vs TorpeDNA	Waterra	DRDH_WAT6B	2024-09-16	48.8356	-3.47256
1 - North Brittany	Waterra vs TorpeDNA	TorpeDNA	DRDH_torp1A	2024-09-14	48.8407	-3.50116
1 - North Brittany	Waterra vs TorpeDNA	TorpeDNA	DRDH_torp1B	2024-09-14	48.8407	-3.50116
1 - North Brittany	Waterra vs TorpeDNA	TorpeDNA	DRDH_torp2A	2024-09-14	48.8401	-3.47181
1 - North Brittany	Waterra vs TorpeDNA	TorpeDNA	DRDH_torp2B	2024-09-14	48.8401	-3.47181
1 - North Brittany	Waterra vs TorpeDNA	TorpeDNA	DRDH_torp3A	2024-09-15	48.8403	-3.49209
1 - North Brittany	Waterra vs TorpeDNA	TorpeDNA	DRDH_torp3B	2024-09-15	48.8403	-3.49209
1 - North Brittany	Waterra vs TorpeDNA	TorpeDNA	DRDH_torp4A	2024-09-15	48.8365	-3.47345
1 - North Brittany	Waterra vs TorpeDNA	TorpeDNA	DRDH_torp4B	2024-09-15	48.8365	-3.47345
1 - North Brittany	Waterra vs TorpeDNA	TorpeDNA	DRDH_torp5A	2024-09-16	48.8433	-3.50899
1 - North Brittany	Waterra vs TorpeDNA	TorpeDNA	DRDH_torp5B	2024-09-16	48.8433	-3.50899
1 - North Brittany	Waterra vs TorpeDNA	TorpeDNA	DRDH_torp6A	2024-09-16	48.8356	-3.47256
1 - North Brittany	Waterra vs TorpeDNA	TorpeDNA	DRDH_torp6B	2024-09-16	48.8356	-3.47256
2 - Atlantic Coast	Ultrafiltration vs TorpeDNA	TorpeDNA	Yann_Torp_1	2025-02-04	47.5727	-3.01893
2 - Atlantic Coast	Ultrafiltration vs TorpeDNA	TorpeDNA	Yann_Torp_2	2025-02-04	47.5727	-3.01893
2 - Atlantic Coast	Ultrafiltration vs TorpeDNA	TorpeDNA	Yann_Torp_3	2025-02-04	47.5727	-3.01893
2 - Atlantic Coast	Ultrafiltration vs TorpeDNA	Ultra-filtration	Yann_Torp_4	2025-02-04	47.5727	-3.01893
2 - Atlantic Coast	Ultrafiltration vs TorpeDNA	Ultra-filtration	Yann_Torp_5	2025-02-04	47.5727	-3.01893
2 - Atlantic Coast	Ultrafiltration vs TorpeDNA	Ultra-filtration	Yann_Torp_6	2025-02-04	47.5727	-3.01893
2 - Atlantic Coast	Ultrafiltration vs TorpeDNA	TorpeDNA	Yann_Torp_7	2025-02-04	47.5583	-3. 037066667
2 - Atlantic Coast	Ultrafiltration vs TorpeDNA	TorpeDNA	Yann_Torp_8	2025-02-04	47.5583	-3. 037066667
2 - Atlantic Coast	Ultrafiltration vs TorpeDNA	TorpeDNA	Yann_Torp_9	2025-02-04	47.5583	-3. 037066667
2 - Atlantic Coast	Ultrafiltration vs TorpeDNA	Ultra-filtration	Yann_Torp_10	2025-02-04	47.5583	-3. 037066667
2 - Atlantic Coast	Ultrafiltration vs TorpeDNA	Ultra-filtration	Yann_Torp_11	2025-02-04	47.5583	-3. 037066667
2 - Atlantic Coast	Ultrafiltration vs TorpeDNA	Ultra-filtration	Yann_Torp_12	2025-02-04	47.5583	-3. 037066667
2 - Atlantic Coast	Ultrafiltration vs TorpeDNA	TorpeDNA	Yann_Torp_13	2025-02-04	47.5572	-3.04453
2 - Atlantic Coast	Ultrafiltration vs TorpeDNA	TorpeDNA	Yann_Torp_14	2025-02-04	47.5572	-3.04453
2 - Atlantic Coast	Ultrafiltration vs TorpeDNA	TorpeDNA	Yann_Torp_15	2025-02-04	47.5572	-3.04453
2 - Atlantic Coast	Ultrafiltration vs TorpeDNA	Ultra-filtration	Yann_Torp_16	2025-02-04	47.5572	-3.04453
2 - Atlantic Coast	Ultrafiltration vs TorpeDNA	Ultra-filtration	Yann_Torp_17	2025-02-04	47.5572	-3.04453
2 - Atlantic Coast	Ultrafiltration vs TorpeDNA	Ultra-filtration	Yann_Torp_18	2025-02-04	47.5572	-3.04453
3 - Southwest Pacific	Citizen Sailing Science	Open Ocean TorpeDNA	000855	2024-05-16	178.86	-23.8493
4 - Southwest Pacific	Citizen Sailing Science	Open Ocean TorpeDNA	000856	2024-05-16	178.793	-23.3058
5 - Southwest Pacific	Citizen Sailing Science	Open Ocean TorpeDNA	000857	2024-05-16	178.794	-23.2822
6 - Southwest Pacific	Citizen Sailing Science	Open Ocean TorpeDNA	000859	2024-05-17	178.738	-21.3918
7 - Southwest Pacific	Citizen Sailing Science	Open Ocean TorpeDNA	000860	2024-05-17	178.737	-21.3721
8 - Southwest Pacific	Citizen Sailing Science	Open Ocean TorpeDNA	000861	2024-05-17	178.736	-21.3588
9 - Southwest Pacific	Citizen Sailing Science	Open Ocean TorpeDNA	000862	2024-05-18	177.92	-19.2286
10 - Southwest Pacific	Citizen Sailing Science	Open Ocean TorpeDNA	000863	2024-05-18	177.914	-19.2194
11 - Southwest Pacific	Citizen Sailing Science	Open Ocean TorpeDNA	000864	2024-05-18	177.904	-19.2056
12 - Southwest Pacific	Citizen Sailing Science	Open Ocean TorpeDNA	000865	2024-05-18	177.733	-18.9582
13 - Southwest Pacific	Citizen Sailing Science	Open Ocean TorpeDNA	000866	2024-05-18	177.721	-18.9436
14 - Southwest Pacific	Citizen Sailing Science	Open Ocean TorpeDNA	000867	2024-05-18	177.71	-18.9294
15 - Southwest Pacific	Citizen Sailing Science	Open Ocean TorpeDNA	000892	2024-05-11	175.764	-33.6441
16 - Southwest Pacific	Citizen Sailing Science	Open Ocean TorpeDNA	000893	2024-05-11	175.779	-33.6288
17 - Southwest Pacific	Citizen Sailing Science	Open Ocean TorpeDNA	000894	2024-05-11	175.796	-33.6138
18 - Southwest Pacific	Citizen Sailing Science	Open Ocean TorpeDNA	000895	2024-05-11	176.027	-33.3888
19 - Southwest Pacific	Citizen Sailing Science	Open Ocean TorpeDNA	000896	2024-05-11	176.041	-33.3785
20 - Southwest Pacific	Citizen Sailing Science	Open Ocean TorpeDNA	000897	2024-05-11	176.057	-33.3662
21 - Southwest Pacific	Citizen Sailing Science	Open Ocean TorpeDNA	000898	2024-05-12	177.693	-32.1435
22 - Southwest Pacific	Citizen Sailing Science	Open Ocean TorpeDNA	000899	2024-05-12	177.705	-32.1299
23 - Southwest Pacific	Citizen Sailing Science	Open Ocean TorpeDNA	000901	2024-05-12	177.715	-32.1181
24 - Southwest Pacific	Citizen Sailing Science	Open Ocean TorpeDNA	000902	2024-05-12	177.78	-31.9885
25 - Southwest Pacific	Citizen Sailing Science	Open Ocean TorpeDNA	000903	2024-05-12	177.786	-31.9727
26 - Southwest Pacific	Citizen Sailing Science	Open Ocean TorpeDNA	000904	2024-05-12	177.789	-31.9582
27 - Southwest Pacific	Citizen Sailing Science	Open Ocean TorpeDNA	000905	2024-05-12	177.902	-31.6659
28 - Southwest Pacific	Citizen Sailing Science	Open Ocean TorpeDNA	000906	2024-05-12	177.912	-31.6489
29 - Southwest Pacific	Citizen Sailing Science	Open Ocean TorpeDNA	000907	2024-05-12	177.925	-31.6277
30 - Southwest Pacific	Citizen Sailing Science	Open Ocean TorpeDNA	000908	2024-05-13	178.676	-30.1146
31 - Southwest Pacific	Citizen Sailing Science	Open Ocean TorpeDNA	000909	2024-05-13	178.68	-30.103
32 - Southwest Pacific	Citizen Sailing Science	Open Ocean TorpeDNA	000910	2024-05-13	178.682	-30.0952
33 - Southwest Pacific	Citizen Sailing Science	Open Ocean TorpeDNA	000911	2024-05-13	178.789	-29.8897
34 - Southwest Pacific	Citizen Sailing Science	Open Ocean TorpeDNA	000912	2024-05-13	178.8	-29.8703
35 - Southwest Pacific	Citizen Sailing Science	Open Ocean TorpeDNA	000913	2024-05-13	178.806	-29.8628
36 - Southwest Pacific	Citizen Sailing Science	Open Ocean TorpeDNA	000914	2024-05-14	179.327	-28.2069
37 - Southwest Pacific	Citizen Sailing Science	Open Ocean TorpeDNA	000915	2024-05-14	179.328	-28.1885
38 - Southwest Pacific	Citizen Sailing Science	Open Ocean TorpeDNA	000916	2024-05-14	179.33	-28.1641
39 - Southwest Pacific	Citizen Sailing Science	Open Ocean TorpeDNA	000917	2024-05-14	179.461	-27.7798
40 - Southwest Pacific	Citizen Sailing Science	Open Ocean TorpeDNA	000918	2024-05-14	179.468	-27.7654
41 - Southwest Pacific	Citizen Sailing Science	Open Ocean TorpeDNA	000919	2024-05-14	179.475	-27.7496
42 - Southwest Pacific	Citizen Sailing Science	Open Ocean TorpeDNA	000920	2024-05-15	179.68	-25.7635
43 - Southwest Pacific	Citizen Sailing Science	Open Ocean TorpeDNA	000921	2024-05-15	179.689	-25.7411
44 - Southwest Pacific	Citizen Sailing Science	Open Ocean TorpeDNA	000922	2024-05-15	179.685	-25.7525
45 - Southwest Pacific	Citizen Sailing Science	Open Ocean TorpeDNA	000923	2024-05-15	179.877	-25.4574
46 - Southwest Pacific	Citizen Sailing Science	Open Ocean TorpeDNA	000924	2024-05-15	179.885	-25.4425
47 - Southwest Pacific	Citizen Sailing Science	Open Ocean TorpeDNA	000925	2024-05-15	179.893	-25.4294
48 - Southwest Pacific	Citizen Sailing Science	Open Ocean TorpeDNA	001079	2024-05-18	177.927	-19.2393
49 - Southwest Pacific	Citizen Sailing Science	Open Ocean TorpeDNA	001080	2024-05-18	177.926	-19.2385
50 - Southwest Pacific	Citizen Sailing Science	Open Ocean TorpeDNA	001081	2024-05-18	177.926	-19.2378

## Sheet: PCR Conditions
Primer	Target gene	Sequence (5'-3')	Primer Length (bp)	Amplicon length (bp)	GC content (%)	Annealing temp °C	Thermocycling	Reference		Research Group
Bacteria
341F	16S - V3	CCTACGGGNGGCWGCAG	17	~400	80	53	94 °C 5 min 35 cycles (94 °C 30 s, 53 °C 30 s, 72 °C 45 s) 72 °C 7 min	Klindworth et al. 2013		Cawthron
805R	16S -V3	GACTACHVGGGTATCTAATCC	21	~400	47.5	53				Cawthron
Eukaryotes
UNI18SF	18S - V3	AGGGCAAKYCTGGTGCCAGC	20	~400	66.7	54	94 °C 5 min 37 cycles (94 °C 30 s, 54 °C 30 s, 72 °C 45 s) 72 °C 7 min	Zhan et al. 2013		Cawthron
UNI18SR	18S -V3	GRCGGTATCTRATCGYCTT	19	~400	50	54		Zhan et al. 2013		Cawthron
Metazoans
mlCOIintF	COI	GGWACWGGWTGAACWGTWTAYCCYCC	26	~400	63.2	52	94 °C 5 min 40 cycles (94 °C 30 s, 52 °C 30 s, 72 °C 45 s) 72 °C 7 min	Leray et al. 2013		Cawthron
jgHCO2198	COI	TANACYTCNGGRTGNCCRAARAAYCA	26	~400	44.4	52		Leray et al. 2013		Cawthron
Fish/Mammals
MarVer3_F	16S rRNA	AGACGAGAAGACCCTRTG	18	~220	52.9	55	94 °C 5 min 40 cycles (94 °C 30 s, 55 °C 30 s, 72 °C 45 s) 72 °C 7 min	Valsecchi et al. 2020		Cawthron
MarVer3_R	16S rRNA	GGATTGCGCTGTTATCCC	19	~220	56.6	55		Valsecchi et al. 2020		Cawthron

## Sheet: Sequencing Reads Summary
Total sequencing reads before and after filtering
Case Study	Description	Raw Reads (M)	Retained Reads After Filtering (M)	% Retained
Case 1	TorpeDNA vs Waterra	17.4	9	0.517
Case 2	TorpeDNA vs Serial Filtration	8.1	3.5	0.432
Case 3	TorpeDNA – Open Ocean	59	35.6	0.603
Total	All Case Studies	84.5	48.1	0.569
Mean read counts per sample after filtering
Case Study	Marker	Mean Reads per Sample (Post-Filtering)
Case 1	COI	143347
Case 1	18S rRNA	221978
Case 1	MarVer3	21367
Case 2	16S rRNA	195505
Case 3	16S rRNA	286269
Case 3	COI	256045
Case 3	18S rRNA	247259
Case 3	MarVer3	97695
