# Supplementary material for: TorpeDNA: a fit-for-purpose eDNA sampling device for marine biodiversity monitoring across applications and scales
Source: PeerJ. 2026 Jun 22;14:e21390. doi: 10.7717/peerj.21390 (PMC13296811; doi:10.7717/peerj.21390)
Supplement: Supplemental Information 10 [file peerj-14-21390-s010.rmd]

---
title: "Code for: TorpeDNA: A fit-for-purpose eDNA sampling device for marine biodiversity monitoring across applications and scales"
author: "Pablo Saenz"
date: "`r Sys.Date()`"
output: 
  html_document:
    toc: true
    toc_float: true
    theme: flatly
    highlight: pygments
    code_folding: hide
---

#This code was used to produce the figures and statistical analizes of this paper. The input files are phyloseq objects for wich contamination was removed unsign the Decontam R package. 

```{r setup, include=FALSE}
knitr::opts_chunk$set(
  echo = TRUE,
  warning = FALSE,
  message = FALSE,
  fig.width = 10,
  fig.height = 8
)
```

# Load Required Libraries

```{r libraries}
# Core data manipulation
library(dplyr)
library(tidyverse)
library(magrittr)

# Data import
library(readxl)
library(janitor)

# Phyloseq and microbiome analysis
library(phyloseq)
library(microViz)
library(microbiome)
library(microeco)
library(file2meco)

# Statistics and diversity
library(vegan)

# Visualization
library(ggplot2)
library(ggpubr)
library(viridis)
library(ggh4x)
library(showtext)

showtext_auto(enable = TRUE)
```

# Configuration

```{r config}
# Set working directory - UPDATE THIS PATH
data_dir <- "path/to/your/data"
output_dir <- "path/to/outputs"

# Create output directories if they don't exist
dir.create(file.path(output_dir, "figures"), showdown = FALSE, recursive = TRUE)
dir.create(file.path(output_dir, "filtered_phyloseqs"), showRecursive = TRUE, recursive = TRUE)

# Color palettes
color_palette <- c("#E69F00", "#56B4E9", "#009E73", "#F0E442", 
                   "#0072B2", "#D55E00", "#CC79A7")

caw_col <- c("#7f1424", "#bc3635", "#ffcc28", "#fbb15d", "#ffe0ae", 
             "#c45b28", "#9ecce5", "#3398d2", "#00549e", "#175c7d", 
             "#d383b7", "#a184bd", "#35356d", "#c3d3c2", "#75a54a", 
             "#205128", "#67bd45", "#c3ce58", "#737f7e", "#083631", 
             "lightgrey", "black", "magenta", "#ff6b6b", "#ff8c42", 
             "#d4a5a5", "#7b68ee", "#4682b4", "#2e8b57")
```

# Data Loading and Preparation

## Load Phyloseq Objects

```{r save-filtered}


psmar_1 <- readRDS(file.path(output_dir, "Case_study1_mar_ver.rds")) %>% 
  phyloseq_validate()
pscoi_1 <- readRDS(file.path(output_dir, "Case_study1_COI.rds")) %>% 
  phyloseq_validate()
ps18s_1 <- readRDS(file.path(output_dir, "Case_study1_18S.rds")) %>% 
  phyloseq_validate()
ps16s_0 <- readRDS(file.path(output_dir, "Case_study2_16S.rds")) %>% 
  phyloseq_validate()
cotsmarver1 <- readRDS(file.path(output_dir, "Case_study3_Mar_ver.rds")) %>% 
  phyloseq_validate()
cotsCOI1 <- readRDS(file.path(output_dir, "Case_study3_COI.rds")) %>% 
  phyloseq_validate()
cots18s <- readRDS(file.path(output_dir, "Case_study3_18S.rds")) %>% 
  phyloseq_validate()

```


# Apply abundance and prevalence filters
```{r save-filtered}
psmar_1 <- filter_taxa(psmar_1, function(x) sum(x > 1) > 0, TRUE)
psmar_2 <- subset_taxa(psmar_1, phylum == "Chordata")

ps16s_1 <- filter_taxa(ps16s_0, function(x) sum(x >= 10) > 1, TRUE) %>%
  prune_samples(sample_sums(.) >= 1000, .)

ps16s_1a <- filter_taxa(ps16s_0, function(x) sum(x >= 10) > 0, TRUE) %>%
  prune_samples(sample_sums(.) >= 1000, .)

pscoi_1 <- filter_taxa(pscoi_1, function(x) sum(x >= 4) > 1, TRUE) %>%
  prune_samples(sample_sums(.) >= 1000, .)

ps18s_1 <- filter_taxa(ps18s_1, function(x) sum(x >= 4) > 1, TRUE) %>%
  prune_samples(sample_sums(.) >= 1000, .)

cots16s1 <- filter_taxa(cots16s0, function(x) sum(x >= 10) > 1, TRUE) %>%
  prune_samples(sample_sums(.) >= 1000, .)

cots16s1a <- filter_taxa(cots16s0, function(x) sum(x >= 10) > 0, TRUE) %>%
  prune_samples(sample_sums(.) >= 1000, .)

cots18s1 <- filter_taxa(cots18s1, function(x) sum(x >= 4) > 1, TRUE) %>%
  prune_samples(sample_sums(.) >= 1000, .)

cotsCOI1 <- filter_taxa(cotsCOI1, function(x) sum(x >= 4) > 1, TRUE) %>%
  prune_samples(sample_sums(.) >= 1000, .)

cotsmarver1 <- filter_taxa(cotsmarver1, function(x) sum(x >= 1) > 0, TRUE)
cotsmarver2 <- subset_taxa(cotsmarver1, phylum == "Chordata")


# Function to add diversity metrics
add_diversity_metrics <- function(ps) {
  ps@sam_data$seq_count <- sample_sums(ps)
  ps@sam_data$asv_count <- sample_sums(transform_sample_counts(ps, function(x) 1 * (x > 0)))
  ps@sam_data$percent_retained_reads_2 <- (ps@sam_data$seq_count / ps@sam_data$input) * 100
  return(ps)
}

# Apply to all phyloseq objects
psmar_2 <- add_diversity_metrics(psmar_2)
ps16s_1 <- add_diversity_metrics(ps16s_1)
ps16s_1a <- add_diversity_metrics(ps16s_1a)
pscoi_1 <- add_diversity_metrics(pscoi_1)
ps18s_1 <- add_diversity_metrics(ps18s_1)
cots16s1 <- add_diversity_metrics(cots16s1)
cots16s1a <- add_diversity_metrics(cots16s1a)
cots18s1 <- add_diversity_metrics(cots18s1)
cotsCOI1 <- add_diversity_metrics(cotsCOI1)
cotsmarver2 <- add_diversity_metrics(cotsmarver2)
```

# Helper Functions

```{r helper-functions}
# Boxplot creation function
create_boxplot <- function(sample_data_df, 
                          color_palette = NULL,
                          y_var = "asv_count", 
                          x_var = "sample_type",
                          title = "",
                          x_label = "Filter Treatment",
                          y_label = "Number of ASVs") {
  
  if (is.null(color_palette)) {
    color_palette <- c("#E69F00", "#56B4E9", "#009E73", "#F0E442", 
                      "#0072B2", "#D55E00", "#CC79A7")
  }
  
  ggplot(sample_data_df, aes(x = .data[[x_var]], y = .data[[y_var]], fill = .data[[x_var]])) +
    geom_boxplot(alpha = 0.7) +
    geom_jitter(width = 0.2, alpha = 0.5) +
    scale_fill_manual(values = color_palette) +
    theme_bw() +
    labs(x = x_label, y = y_label, title = title) +
    theme(
      axis.text = element_text(size = 12),
      axis.title = element_text(size = 15),
      title = element_text(size = 15),
      legend.position = "none"
    )
}

# Rarefaction curve creation
create_rarefaction <- function(ps, sample_var = "sample_type", 
                              colors = c("#E69F00", "#56B4E9")) {
  
  levels <- unique(sample_data(ps)[[sample_var]])
  df_list <- list()
  
  for (level in levels) {
    ps_sub <- subset_samples(ps, get(sample_var) == level) %>%
      prune_taxa(taxa_sums(.) > 0, .)
    
    veg_mat <- t(otu_table(ps_sub))
    sp <- specaccum(veg_mat, method = "random", permutations = 500)
    
    df_list[[level]] <- data.frame(
      samples = sp$sites,
      richness = sp$richness,
      sd = sp$sd,
      group = level
    )
  }
  
  df_all <- do.call(rbind, df_list)
  
  ggplot(df_all, aes(x = samples, y = richness, color = group)) +
    geom_point(size = 3) +
    geom_errorbar(aes(ymin = richness - sd, ymax = richness + sd), width = 0.2) +
    scale_color_manual(values = colors) +
    labs(x = "Number of Samples", y = "ASV Richness") +
    theme_bw() +
    theme(
      axis.text = element_text(size = 12),
      axis.title = element_text(size = 15),
      legend.position = "none"
    )
}
```

---

# Case Study 1: Waterra vs TorpeDNA Comparison

## Alpha Diversity Analysis (Figure 3)

```{r case1-alpha}
# Create boxplots
plot_18s <- create_boxplot(
  ps18s_1@sam_data,
  y_var = "asv_count",
  x_var = "sample_type",
  x_label = "Filter type",
  y_label = "Number of ASVs",
  title = "Eukaryotes 18S"
)

plot_coi <- create_boxplot(
  pscoi_1@sam_data,
  y_var = "asv_count",
  x_var = "sample_type",
  x_label = "Filter type",
  y_label = "Number of ASVs",
  title = "Metazoan COI"
)

plot_mar <- create_boxplot(
  psmar_2@sam_data,
  y_var = "asv_count",
  x_var = "sample_type",
  x_label = "Filter type",
  y_label = "Number of ASVs",
  title = "Mar-Ver mt16S"
)

# Statistical tests
kruskal.test(asv_count ~ sample_type, data = data.frame(ps18s_1@sam_data))
kruskal.test(asv_count ~ sample_type, data = data.frame(pscoi_1@sam_data))
kruskal.test(asv_count ~ sample_type, data = data.frame(psmar_2@sam_data))

# Create rarefaction curves
rare_18s <- create_rarefaction(ps18s_1)
rare_coi <- create_rarefaction(pscoi_1)
rare_mar <- create_rarefaction(psmar_2)

# Combine plots
fig3 <- ggarrange(
  plot_18s, rare_18s,
  plot_coi, rare_coi,
  plot_mar, rare_mar,
  nrow = 3, ncol = 2,
  widths = c(0.75, 1),
  labels = "AUTO"
)

ggsave(
  file.path(output_dir, "figures/Fig3_Case1_alpha.pdf"),
  fig3,
  width = 8,
  height = 8
)

fig3
```

## Community Composition (Figure 4 - Barplots)

```{r case1-barplots}
# Aggregate taxa
pscoi_1_agg <- pscoi_1 %>%
  tax_fix(unknowns = c("Unknown family")) %>%
  tax_agg(rank = "family")

ps18s_1_agg <- ps18s_1 %>%
  tax_fix(unknowns = c("Unknown family")) %>%
  tax_agg(rank = "family")

# Convert to meco objects
me_COI <- phyloseq2meco(pscoi_1_agg)
me_18S <- phyloseq2meco(ps18s_1_agg)

me_COI$cal_abund()
me_18S$cal_abund()

# Create abundance objects
t_coi <- trans_abund$new(dataset = me_COI, taxrank = "phylum", ntaxa = 8)
t_18s <- trans_abund$new(dataset = me_18S, taxrank = "phylum", ntaxa = 8)

# Create barplots
bar_coi <- t_coi$plot_bar(
  others_color = "grey70",
  facet = c("sample_type", "date"),
  xtext_keep = FALSE,
  legend_text_italic = FALSE
) +
  ggtitle("Metazoan COI") +
  scale_fill_manual(values = caw_col) +
  facet_nested(
    ~ sample_type + date,
    labeller = labeller(date = c(
      "2024-09-14" = "day1",
      "2024-09-15" = "day2",
      "2024-09-16" = "day3"
    )),
    nest_line = element_line(linetype = 2),
    scales = "free",
    space = "free"
  ) +
  ylab("% Abundance") +
  guides(fill = guide_legend(title = "Phylum", ncol = 3, position = "bottom")) +
  theme(legend.title.position = "top")

bar_18s <- t_18s$plot_bar(
  others_color = "grey70",
  facet = c("sample_type", "date"),
  xtext_keep = FALSE,
  legend_text_italic = FALSE
) +
  ggtitle("Eukaryotes 18S") +
  facet_nested(
    ~ sample_type + date,
    labeller = labeller(date = c(
      "2024-09-14" = "day1",
      "2024-09-15" = "day2",
      "2024-09-16" = "day3"
    )),
    nest_line = element_line(linetype = 2),
    scales = "free",
    space = "free"
  ) +
  ylab("% Abundance") +
  guides(fill = guide_legend(title = "Phylum", ncol = 3, position = "bottom")) +
  theme(legend.title.position = "top")

fig4_bars <- ggarrange(bar_coi, bar_18s, nrow = 1, ncol = 2, labels = c("A", "B"))
```

## Beta Diversity (Figure 4 - Ordinations)

```{r case1-beta}
# CLR transformation
ps18s_clr <- transform(ps18s_1, "clr")
pscoi_clr <- transform(pscoi_1, "clr")

# Prepare matrices
clr18_mat <- t(otu_table(ps18s_clr))
clrCOI_mat <- t(otu_table(pscoi_clr))

# PCA
pca18 <- prcomp(clr18_mat, center = TRUE, scale. = FALSE)
pcaCOI <- prcomp(clrCOI_mat, center = TRUE, scale. = FALSE)

# Create data frames
pca18_df <- data.frame(
  PC1 = pca18$x[,1],
  PC2 = pca18$x[,2],
  sample_data(ps18s_clr)
)

pcaCOI_df <- data.frame(
  PC1 = pcaCOI$x[,1],
  PC2 = pcaCOI$x[,2],
  sample_data(pscoi_clr)
)

# PERMANOVA
clr_dist_18 <- dist(clr18_mat, method = "euclidean")
clr_dist_COI <- dist(clrCOI_mat, method = "euclidean")

permanova_18 <- adonis2(clr_dist_18 ~ sample_type, 
                        data = pca18_df,
                        permutations = 999,
                        method = "euclidean")

permanova_COI <- adonis2(clr_dist_COI ~ sample_type, 
                         data = pcaCOI_df,
                         permutations = 999,
                         method = "euclidean")

# Dispersion tests
disp_18 <- betadisper(clr_dist_18, pca18_df$sample_type)
disp_COI <- betadisper(clr_dist_COI, pcaCOI_df$sample_type)

permutest(disp_18, permutations = 999)
permutest(disp_COI, permutations = 999)

# Create ordination plots
pca_coi_plot <- ggplot(pcaCOI_df, 
                       aes(x = PC1, y = PC2, color = sample_type, shape = as.factor(date))) +
  geom_point(size = 5, alpha = 0.8) +
  stat_ellipse(aes(group = sample_type), type = "t", level = 0.95, 
               linewidth = 1, linetype = "dashed") +
  scale_color_manual(values = color_palette) +
  scale_shape_manual(values = c(15, 16, 17), labels = c("day1", "day2", "day3")) +
  theme_bw() +
  labs(
    x = paste0("PC1 (", round(summary(pcaCOI)$importance[2,1]*100, 1), "%)"),
    y = paste0("PC2 (", round(summary(pcaCOI)$importance[2,2]*100, 1), "%)"),
    color = "Filter type",
    shape = "Sampling date"
  ) +
  annotate("text", x = Inf, y = Inf, 
           label = expression(atop(R^2 == 0.21, italic(p) == 0.001)), 
           hjust = 1.1, vjust = 1.5, size = 4) +
  theme(legend.title.position = "top")

pca_18s_plot <- ggplot(pca18_df, 
                       aes(x = PC1, y = PC2, color = sample_type, shape = as.factor(date))) +
  geom_point(size = 5, alpha = 0.8) +
  stat_ellipse(aes(group = sample_type), type = "t", level = 0.95, 
               linewidth = 1, linetype = "dashed") +
  scale_color_manual(values = color_palette) +
  scale_shape_manual(values = c(15, 16, 17), labels = c("day1", "day2", "day3")) +
  theme_bw() +
  labs(
    x = paste0("PC1 (", round(summary(pca18)$importance[2,1]*100, 1), "%)"),
    y = paste0("PC2 (", round(summary(pca18)$importance[2,2]*100, 1), "%)"),
    color = "Filter type",
    shape = "Sampling date"
  ) +
  annotate("text", x = Inf, y = Inf, 
           label = expression(atop(R^2 == 0.18, italic(p) == 0.001)), 
           hjust = 1.1, vjust = 1.5, size = 4) +
  theme(legend.title.position = "top")

fig4_ord <- ggarrange(pca_coi_plot, pca_18s_plot, 
                      nrow = 1, ncol = 2, 
                      common.legend = TRUE, 
                      legend = "bottom",
                      labels = c("C", "D"))

# Combine all Figure 4 panels
fig4 <- ggarrange(fig4_bars, fig4_ord, nrow = 2, heights = c(1, 1))

ggsave(
  file.path(output_dir, "figures/Fig4_Case1_beta.pdf"),
  fig4,
  width = 8,
  height = 8
)

fig4
```

---

# Case Study 2: Bacterial Community Analysis

## Alpha Diversity (Figure 5)

```{r case2-alpha}
# Boxplot
plot_16s <- create_boxplot(
  ps16s_1@sam_data,
  y_var = "asv_count",
  x_var = "sample_type",
  x_label = "Filter type",
  y_label = "Number of ASVs",
  title = "Bacterial 16S",
  color_palette = c("#009E73", "#E69F00")
)

# Statistical test
kruskal.test(asv_count ~ sample_type, data = data.frame(ps16s_1@sam_data))

# Rarefaction curve
rare_16s <- create_rarefaction(ps16s_1, colors = c("#009E73", "#E69F00"))
```

## Community Composition (Figure 5)

```{r case2-composition}
# Convert to meco object
me_16S <- phyloseq2meco(ps16s_1)
me_16S$cal_abund()

# Create abundance object
t_16s <- trans_abund$new(dataset = me_16S, taxrank = "Phylum", ntaxa = 8)

# Barplot
bar_16s <- t_16s$plot_bar(
  others_color = "grey70",
  facet = c("sample_type", "dist_eff"),
  xtext_keep = FALSE,
  legend_text_italic = FALSE
) +
  scale_fill_viridis(option = "H", discrete = TRUE, direction = -1) +
  ylab("% Abundance") +
  guides(fill = guide_legend(title = "Phylum", ncol = 3, position = "bottom")) +
  theme(legend.title.position = "top")
```

## Beta Diversity (Figure 5)

```{r case2-beta}
# CLR transformation
ps16s_clr <- transform(ps16s_1, "clr")
clr16_mat <- t(otu_table(ps16s_clr))

# PCA
pca16 <- prcomp(clr16_mat, center = TRUE, scale. = FALSE)

pca16_df <- data.frame(
  PC1 = pca16$x[,1],
  PC2 = pca16$x[,2],
  sample_data(ps16s_clr)
)

# PERMANOVA
clr_dist_16 <- dist(clr16_mat, method = "euclidean")
permanova_16 <- adonis2(clr_dist_16 ~ sample_type, 
                        data = pca16_df,
                        permutations = 999,
                        method = "euclidean")

# Dispersion test
disp_16 <- betadisper(clr_dist_16, pca16_df$sample_type)
permutest(disp_16, permutations = 999)

# PCA plot
pca_16s_plot <- ggplot(pca16_df, 
                       aes(x = PC1, y = PC2, color = sample_type, shape = as.factor(dist_eff))) +
  geom_point(size = 5, alpha = 0.7) +
  stat_ellipse(aes(group = sample_type), type = "t", level = 0.95, 
               linewidth = 1, linetype = "dashed") +
  scale_color_manual(values = c("#009E73", "#E69F00")) +
  scale_shape_manual(values = c(15, 16, 17), labels = c("P1", "P2", "P3")) +
  theme_bw() +
  labs(
    x = paste0("PC1 (", round(summary(pca16)$importance[2,1]*100, 1), "%)"),
    y = paste0("PC2 (", round(summary(pca16)$importance[2,2]*100, 1), "%)"),
    color = "Filter type",
    shape = "Sample site"
  ) +
  annotate("text", x = Inf, y = Inf, 
           label = expression(atop(R^2 == 0.24, italic(p) == 0.001)), 
           hjust = 1.1, vjust = 1.5, size = 4) +
  theme(legend.title.position = "top")

# Combine all Figure 5 panels
fig5 <- ggarrange(
  plot_16s, bar_16s,
  rare_16s, pca_16s_plot,
  nrow = 2, ncol = 2,
  widths = c(0.7, 1),
  labels = "AUTO"
)

ggsave(
  file.path(output_dir, "figures/Fig5_Case2_all.pdf"),
  fig5,
  width = 10,
  height = 8
)

fig5
```

## Venn Diagram and Heatmap (Figure 6)

```{r case2-venn}
# Create genus-level object
me_16S_gen <- me_16S$merge_taxa("Genus")
me_16S_merged <- me_16S$merge_samples("sample_type")
me_16S_merged_gen <- me_16S_gen$merge_samples("sample_type")

# Create Venn diagrams
ven_asv <- trans_venn$new(me_16S_merged, ratio = "seqratio")
ven_gen <- trans_venn$new(me_16S_merged_gen, ratio = "seqratio")

plot_ven_asv <- ven_asv$plot_venn(
  color_circle = c("#E69F00", "#009E73"),
  text_name_position = data.frame(x = c(3.5, 6.5), y = c(8, 8)),
  text_name_size = 4
) +
  ggtitle("ASVs") +
  theme(plot.title = element_text(size = 12, hjust = 0.2, vjust = -2.5))

plot_ven_gen <- ven_gen$plot_venn(
  color_circle = c("#E69F00", "#009E73"),
  text_name_position = data.frame(x = c(3.5, 6.5), y = c(8, 8)),
  text_name_size = 4
) +
  ggtitle("Genera") +
  theme(plot.title = element_text(size = 12, hjust = 0.2, vjust = -2.5))

# Heatmap
t_16s_heat <- trans_abund$new(dataset = me_16S, taxrank = "Genus", ntaxa = 30)

heatmap_16s <- t_16s_heat$plot_heatmap(
  facet = c("sample_type", "dist_eff"),
  xtext_keep = FALSE,
  withmargin = FALSE,
  plot_breaks = c(0.01, 0.1, 1, 10, 75)
) +
  theme(axis.text.y = element_text(face = "italic"))

# Combine plots
ven_combined <- ggarrange(plot_ven_asv, plot_ven_gen, nrow = 2, labels = c("A", "B"))

fig6 <- ggarrange(ven_combined, heatmap_16s, 
                  ncol = 2, 
                  widths = c(0.6, 1), 
                  labels = c("", "C"))

ggsave(
  file.path(output_dir, "figures/Fig6_VennDiag_heatmap.pdf"),
  fig6,
  width = 9,
  height = 5.5
)

fig6
```

---

# Case Study 3: CitSea Transect Analysis

## Prepare Taxonomic Subsets

```{r case3-prep}
# Phytoplankton subsets
cots18s_phy <- cots18s1 %>%
  subset_taxa(
    phylum %in% c("Bacillariophyta", "Rhodophyta", "Chlorophyta", 
                  "Prasinodermophyta", "Haptophyta") |
    class %in% c("Dinophyceae", "Cryptophyceae", "Pelagophyceae",
                 "Raphidophyceae", "Dictyochophyceae", "Bolidophyceae") &
    !order %in% "Syndiniales"
  ) %>%
  prune_taxa(taxa_sums(.) > 0, .) %>%
  prune_samples(sample_sums(.) > 0, .)

cotsCOI_phy <- cotsCOI1 %>%
  subset_taxa(
    phylum %in% c("Bacillariophyta", "Rhodophyta", "Chlorophyta", 
                  "Prasinodermophyta", "Haptophyta") |
    class %in% c("Dinophyceae", "Cryptophyceae", "Pelagophyceae",
                 "Raphidophyceae", "Dictyochophyceae", "Bolidophyceae") &
    !order %in% "Syndiniales"
  ) %>%
  prune_taxa(taxa_sums(.) > 0, .) %>%
  prune_samples(sample_sums(.) > 0, .)

# Copepod subsets
cots18s_cop <- cots18s1 %>%
  subset_taxa(class %in% c("Hexanauplia")) %>%
  prune_taxa(taxa_sums(.) > 0, .) %>%
  prune_samples(sample_sums(.) > 0, .) %>%
  tax_fix(unknowns = c("Unknown family")) %>%
  tax_agg(rank = "family")

cotsCOI_cop <- cotsCOI1 %>%
  subset_taxa(class %in% c("Hexanauplia")) %>%
  prune_taxa(taxa_sums(.) > 0, .) %>%
  prune_samples(sample_sums(.) > 0, .) %>%
  tax_fix(unknowns = c("Unknown family")) %>%
  tax_agg(rank = "family")

# Photosynthetic bacteria (16S)
me_cots16s <- phyloseq2meco(cots16s1)
t_func <- trans_func$new(me_cots16s)
t_func$cal_spe_func(prok_database = "FAPROTAX")

faprotax_results <- t_func$res_spe_func
photoauto_asvs <- rownames(faprotax_results)[faprotax_results$photoautotrophy == 1]

ps_photo <- prune_taxa(photoauto_asvs, cots16s1) %>%
  prune_taxa(taxa_sums(.) > 0, .) %>%
  prune_samples(sample_sums(.) > 0, .)
```

## Taxonomic Profiles (Figure 7)

```{r case3-barplots}
# Convert to meco objects with latitude as sample identifier
create_meco_by_lat <- function(ps) {
  me <- phyloseq2meco(ps)
  rownames(me$sample_table) <- me$sample_table$latitude
  colnames(me$otu_table) <- me$sample_table$latitude
  me$cal_abund()
  return(me)
}

me_photo <- create_meco_by_lat(ps_photo)
me_18s_phy <- create_meco_by_lat(cots18s_phy)
me_coi_phy <- create_meco_by_lat(cotsCOI_phy)
me_18s_cop <- create_meco_by_lat(cots18s_cop)
me_coi_cop <- create_meco_by_lat(cotsCOI_cop)

# Create abundance objects
t_photo <- trans_abund$new(dataset = me_photo, taxrank = "Genus", ntaxa = 7)
t_18s_phy <- trans_abund$new(dataset = me_18s_phy, taxrank = "family", ntaxa = 7)
t_coi_phy <- trans_abund$new(dataset = me_coi_phy, taxrank = "class", ntaxa = 7)
t_18s_cop <- trans_abund$new(dataset = me_18s_cop, taxrank = "family", ntaxa = 7)
t_coi_cop <- trans_abund$new(dataset = me_coi_cop, taxrank = "family", ntaxa = 7)

# Create barplots
bar_photo <- t_photo$plot_bar(
  others_color = "grey70",
  xtext_keep = FALSE,
  legend_text_italic = FALSE,
  coord_flip = TRUE
) +
  ggtitle("Phytoplankton 16S") +
  scale_x_discrete(limits = rev) +
  xlab("NZ <-- Latitude --> Fiji") +
  scale_fill_viridis(option = "H", discrete = TRUE, direction = -1) +
  guides(fill = guide_legend(title = "Genus", ncol = 1, position = "bottom")) +
  theme(legend.title.position = "top")

bar_18s_phy <- t_18s_phy$plot_bar(
  others_color = "grey70",
  xtext_keep = FALSE,
  legend_text_italic = FALSE,
  coord_flip = TRUE
) +
  ggtitle("Phytoplankton 18S") +
  scale_x_discrete(limits = rev) +
  guides(fill = guide_legend(title = "Family", ncol = 1, position = "bottom")) +
  theme(legend.title.position = "top")

bar_coi_phy <- t_coi_phy$plot_bar(
  others_color = "grey70",
  xtext_keep = FALSE,
  legend_text_italic = FALSE,
  coord_flip = TRUE
) +
  ggtitle("Phytoplankton COI") +
  scale_x_discrete(limits = rev) +
  scale_fill_manual(values = caw_col) +
  guides(fill = guide_legend(title = "Class", ncol = 1, position = "bottom")) +
  theme(legend.title.position = "top")

bar_18s_cop <- t_18s_cop$plot_bar(
  others_color = "grey70",
  xtext_keep = FALSE,
  legend_text_italic = FALSE,
  coord_flip = TRUE
) +
  ggtitle("Copepods 18S") +
  scale_x_discrete(limits = rev) +
  guides(fill = guide_legend(title = "Family", ncol = 1, position = "bottom")) +
  theme(legend.title.position = "top")

bar_coi_cop <- t_coi_cop$plot_bar(
  others_color = "grey70",
  xtext_keep = FALSE,
  legend_text_italic = FALSE,
  coord_flip = TRUE
) +
  ggtitle("Copepods COI") +
  scale_x_discrete(limits = rev) +
  scale_fill_manual(values = caw_col) +
  guides(fill = guide_legend(title = "Family", ncol = 1, position = "bottom")) +
  theme(legend.title.position = "top")

# Combine plots
fig7 <- ggarrange(
  bar_photo, bar_18s_phy, bar_coi_phy, bar_18s_cop, bar_coi_cop,
  nrow = 1,
  labels = "AUTO"
)

ggsave(
  file.path(output_dir, "figures/Fig7_CitSea_taxonomic_profiles.pdf"),
  fig7,
  width = 10,
  height = 6
)

fig7
```

---

# Supplementary Figures

## Figure S2: Mar-Ver Heatmaps

```{r figS2}
# Case Study 1 - Mar-Ver heatmap
me_mar <- phyloseq2meco(psmar_2)
me_mar$cal_abund()

t_mar <- trans_abund$new(dataset = me_mar, taxrank = "species", ntaxa = 12)
t_mar$data_abund$Abundance <- ifelse(t_mar$data_abund$Abundance > 0, 1, 0)

heat_mar_case1 <- t_mar$plot_heatmap(
  facet = c("sample_type"),
  xtext_keep = FALSE,
  withmargin = FALSE
) +
  facet_grid(sample_type ~ ., scales = "free") +
  coord_flip() +
  theme(
    axis.text.x = element_text(size = 12, face = "italic", angle = 45, vjust = 1, hjust = 1),
    axis.text.y = element_blank(),
    legend.position = "none"
  )

# Case Study 3 - Mar-Ver heatmap
cotsmarver_species <- cotsmarver2 %>%
  subset_taxa(species != "Scardinius erythrophthalmus" & 
              order != "Primates") %>%
  tax_fix(unknowns = c("Unknown species")) %>%
  tax_agg(rank = "species") %>%
  prune_samples(sample_sums(.) > 0, .)

cotsmarver_species@sam_data$latitude_label <- 
  paste0(round(cotsmarver_species@sam_data$latitude, 0) * -1, "°S")

me_mar_case3 <- phyloseq2meco(cotsmarver_species)
me_mar_case3$cal_abund()

t_mar_case3 <- trans_abund$new(
  dataset = me_mar_case3,
  taxrank = "species",
  ntaxa = 8,
  groupmean = "latitude_label"
)
t_mar_case3$data_abund$Abundance <- ifelse(t_mar_case3$data_abund$Abundance > 0, 1, 0)

heat_mar_case3 <- t_mar_case3$plot_heatmap(
  xtext_keep = TRUE,
  withmargin = FALSE
) +
  xlab("Latitude") +
  coord_flip() +
  scale_x_discrete(limits = rev) +
  theme(
    axis.text.x = element_text(size = 12, angle = 45, vjust = 1, hjust = 1, face = "italic"),
    legend.position = "none"
  )

figS2 <- ggarrange(
  heat_mar_case1, heat_mar_case3,
  common.legend = FALSE,
  labels = "AUTO",
  widths = c(0.9, 1)
)

ggsave(
  file.path(output_dir, "figures/FigS2_MarVer_heatmaps.pdf"),
  figS2,
  width = 9,
  height = 4.5
)

figS2
```

## Figure S3: CitSea Community Composition

```{r figS3}
# Prepare meco objects
me_cots16s_plot <- create_meco_by_lat(cots16s1)
me_cots18s_plot <- create_meco_by_lat(cots18s1)
me_cotsCOI_plot <- create_meco_by_lat(cotsCOI1)

# Create abundance objects
t_16s_cots <- trans_abund$new(dataset = me_cots16s_plot, taxrank = "Phylum", ntaxa = 7)
t_18s_cots <- trans_abund$new(dataset = me_cots18s_plot, taxrank = "phylum", ntaxa = 7)
t_coi_cots <- trans_abund$new(dataset = me_cotsCOI_plot, taxrank = "phylum", ntaxa = 7)

# Barplots
bar_16s_cots <- t_16s_cots$plot_bar(
  others_color = "grey70",
  xtext_keep = FALSE,
  legend_text_italic = FALSE,
  coord_flip = TRUE
) +
  ggtitle("Bacterial 16S") +
  scale_x_discrete(limits = rev) +
  xlab("NZ <-- Latitude --> Fiji") +
  scale_fill_viridis(option = "H", discrete = TRUE, direction = -1) +
  guides(fill = guide_legend(title = "Phylum", ncol = 2, position = "bottom"))

bar_18s_cots <- t_18s_cots$plot_bar(
  others_color = "grey70",
  xtext_keep = FALSE,
  legend_text_italic = FALSE,
  coord_flip = TRUE
) +
  ggtitle("Eukaryotes 18S") +
  scale_x_discrete(limits = rev) +
  guides(fill = guide_legend(title = "Phylum", ncol = 2, position = "bottom"))

bar_coi_cots <- t_coi_cots$plot_bar(
  others_color = "grey70",
  xtext_keep = FALSE,
  legend_text_italic = FALSE,
  coord_flip = TRUE
) +
  ggtitle("Metazoan COI") +
  scale_x_discrete(limits = rev) +
  scale_fill_manual(values = caw_col) +
  guides(fill = guide_legend(title = "Phylum", ncol = 2, position = "bottom"))

# PCA plots
cots16_clr <- transform(cots16s1, "clr")
cots18_clr <- transform(cots18s1, "clr")
cotsCOI_clr <- transform(cotsCOI1, "clr")

# Run PCAs
pca_cots16 <- prcomp(t(otu_table(cots16_clr)), center = TRUE, scale. = FALSE)
pca_cots18 <- prcomp(t(otu_table(cots18_clr)), center = TRUE, scale. = FALSE)
pca_cotsCOI <- prcomp(t(otu_table(cotsCOI_clr)), center = TRUE, scale. = FALSE)

# Create PCA data frames
pca_cots16_df <- data.frame(
  PC1 = pca_cots16$x[,1],
  PC2 = pca_cots16$x[,2],
  sample_data(cots16_clr)
)

pca_cots18_df <- data.frame(
  PC1 = pca_cots18$x[,1],
  PC2 = pca_cots18$x[,2],
  sample_data(cots18_clr)
)

pca_cotsCOI_df <- data.frame(
  PC1 = pca_cotsCOI$x[,1],
  PC2 = pca_cotsCOI$x[,2],
  sample_data(cotsCOI_clr)
)

# PCA plots
pca_16s_cots_plot <- ggplot(pca_cots16_df, aes(x = PC1, y = PC2, color = latitude)) +
  geom_point(size = 3) +
  scale_color_viridis(option = "viridis", discrete = FALSE, direction = 1) +
  theme_bw() +
  labs(
    x = paste0("PC1 (", round(summary(pca_cots16)$importance[2,1]*100, 1), "%)"),
    y = paste0("PC2 (", round(summary(pca_cots16)$importance[2,2]*100, 1), "%)"),
    color = "Latitude (°S)"
  )

pca_18s_cots_plot <- ggplot(pca_cots18_df, aes(x = PC1, y = PC2, color = latitude)) +
  geom_point(size = 3) +
  scale_color_viridis(option = "viridis", discrete = FALSE, direction = 1) +
  theme_bw() +
  labs(
    x = paste0("PC1 (", round(summary(pca_cots18)$importance[2,1]*100, 1), "%)"),
    y = paste0("PC2 (", round(summary(pca_cots18)$importance[2,2]*100, 1), "%)"),
    color = "Latitude (°S)"
  )

pca_coi_cots_plot <- ggplot(pca_cotsCOI_df, aes(x = PC1, y = PC2, color = latitude)) +
  geom_point(size = 3) +
  scale_color_viridis(option = "viridis", discrete = FALSE, direction = 1) +
  theme_bw() +
  labs(
    x = paste0("PC1 (", round(summary(pca_cotsCOI)$importance[2,1]*100, 1), "%)"),
    y = paste0("PC2 (", round(summary(pca_cotsCOI)$importance[2,2]*100, 1), "%)"),
    color = "Latitude (°S)"
  )

# Combine plots
figS3_bars <- ggarrange(
  bar_16s_cots, bar_18s_cots, bar_coi_cots,
  nrow = 1,
  labels = c("A", "B", "C")
)

figS3_pca <- ggarrange(
  pca_16s_cots_plot, pca_18s_cots_plot, pca_coi_cots_plot,
  nrow = 1,
  legend = "bottom",
  common.legend = TRUE,
  labels = c("D", "E", "F")
)

figS3 <- ggarrange(figS3_bars, figS3_pca, nrow = 2, heights = c(1, 0.7))

ggsave(
  file.path(output_dir, "figures/FigS3_CitSea_composition.pdf"),
  figS3,
  width = 10,
  height = 10
)

figS3
```

## Figure S4: Alpha Diversity vs Latitude

```{r figS4}
# Add target gene labels
cots16s1@sam_data$target_gene <- "16S"
cots18s1@sam_data$target_gene <- "18S"
cotsCOI1@sam_data$target_gene <- "COI"

# Combine data
cots_alpha_df <- rbind(
  data.frame(cots16s1@sam_data),
  data.frame(cots18s1@sam_data),
  data.frame(cotsCOI1@sam_data)
)

figS4 <- ggplot(cots_alpha_df, 
                aes(x = latitude, y = asv_count, color = target_gene, shape = target_gene)) +
  geom_point(size = 5, alpha = 0.8) +
  stat_smooth(method = "lm", se = FALSE) +
  facet_wrap(~target_gene, scales = "free") +
  theme_bw() +
  coord_flip() +
  labs(
    color = "Metabarcode",
    shape = "Metabarcode",
    y = "Number of ASVs",
    x = "Latitude (°S)"
  ) +
  scale_color_manual(values = c("#d4a5a5", "#7b68ee", "#4682b4"))

ggsave(
  file.path(output_dir, "figures/FigS4_CitSea_ASV_latitude.pdf"),
  figS4,
  width = 8,
  height = 4
)

figS4
```

---

# Session Information

```{r session-info}
sessionInfo()
```
